# Supplementary material for: Risk factors and mortality rates for children co-infected with HIV and TB in Ethiopia: a systematic review and meta-analysis
Source: Int Health. 2025 Aug 21;18(2):145–53. doi: 10.1093/inthealth/ihaf085 (PMC13017473; doi:10.1093/inthealth/ihaf085)
Supplement: ihaf085_Supplemental_Files [file ihaf085_supplemental_files.zip]

Archive with 5 entries (5 files):
- S1=PRISMA  2020 Checklist.docx
- S2=Artciles searching strategy  from PubMed.docx
- S3 =Minimum Data set in Excell for final SRM Reports.csv
- S3=JBI Checklist.docx
- S5= (Excel DOCX) Minimum data set.csv
