# Supplementary material for: Risk factors and mortality rates for children co-infected with HIV and TB in Ethiopia: a systematic review and meta-analysis
Source: Int Health. 2025 Aug 21;18(2):145–53. doi: 10.1093/inthealth/ihaf085 (PMC13017473; doi:10.1093/inthealth/ihaf085)
Supplement: ihaf085_Supplemental_Files [file ihaf085_supplemental_files.zip › S3 =Minimum Data set in Excell for final SRM Reports.csv]

Authors	Year	Region	Design	Population	countries	Setting	Started Date	Lat Follow up	PPY	Quality	samplesize	Mortality	PPY	Propertion	Death prop	ESR	SER
Jifare Gemechu et.al	2022	SNNR	RC	Children	Ethiopia	HT	1-Jan-09	30-Dec-19	28-Dec-10	1	284	35	334.6	10.46025105	0.123239437	0.871731009	0.019842341
Zinabu Dawit et.al	2021	SNNR	RC	Children	Ethiopia	HT	1-Jan-09	31-Dec-18	29-Dec-09	1	274	47	277.6	16.93083573	0.171532847	0.012873185	0.006810111
Ermias sisay et.al	2021	Amhara	RC	Children	Ethiopia	HT	1-Mar-14	12-Dec-21	13-Oct-07	1	227	39	199	19.59798995	0.171806167	0.013717904	0.007720253
Jemberu Nigussie et.al	2021	Tigray	RC	Children	Ethiopia	HT	1-Jan-08	30-Dec-18	29-Dec-10	1	253	38	306.8	12.38591917	0.150197628	0.009462151	0.006086536
kindalem Attale et.al	2018	Amhara	RC	Children	Ethiopia	HT	1-Feb-05	1-Mar-17	28-Jan-12	1	271	39	367.6	10.609358	0.143911439	0.008841533	0.005686574
Dejen Tsegaye et.al	2023	Amhara	RC	children	Ethiopia	Ht	1-Nov-15	30-Dec-21	28-Feb-06	1	498	40	185.2	21.59827214	0.080321285	0.01776988	0.00592017
