# Supplementary material for: Risk factors and mortality rates for children co-infected with HIV and TB in Ethiopia: a systematic review and meta-analysis
Source: Int Health. 2025 Aug 21;18(2):145–53. doi: 10.1093/inthealth/ihaf085 (PMC13017473; doi:10.1093/inthealth/ihaf085)
Supplement: ihaf085_Supplemental_Files [file ihaf085_supplemental_files.zip › S5= (Excel DOCX) Minimum data set.csv]

Authors	Year	Region	Design	Population	countries	Setting	Quality	samplesize	Mortality	Death prop	Started Date	Lat Follow up	PPY	ESR	SER
Jifare Gemechu et.al	2022	SNNR	RC	Children	Ethiopia	HT	1	284	35	0.123239437	1-Jan-09	30-Dec-19	28-Dec-10	0.871731009	0.019842341
Zinabu Dawit et.al	2021	SNNR	RC	Children	Ethiopia	HT	1	274	47	0.171532847	1-Jan-09	31-Dec-18	29-Dec-09	0.012873185	0.006810111
Ermias sisay et.al	2021	Amhara	RC	Children	Ethiopia	HT	1	227	39	0.171806167	1-Mar-14	12-Dec-21	13-Oct-07	0.013717904	0.007720253
Jemberu Nigussie et.al	2021	Tigray	RC	Children	Ethiopia	HT	1	253	38	0.150197628	1-Jan-08	30-Dec-18	29-Dec-10	0.009462151	0.006086536
kindalem Attale et.al	2018	Amhara	RC	Children	Ethiopia	HT	1	271	39	0.143911439	1-Feb-05	1-Mar-17	28-Jan-12	0.008841533	0.005686574
Dejen Tsegaye et.al	2023	Amhara	RC	children	Ethiopia	Ht	1	498	40	0.080321285	1-Nov-15	30-Dec-21	28-Feb-06	0.01776988	0.00592017
